# Supplementary material for: Chemogenetic Minitool for Dissecting the Roles of Protein Phase Separation
Source: ACS Cent Sci. 2023 Jul 7;9(7):1466–79. doi: 10.1021/acscentsci.3c00251 (PMC10375881; doi:10.1021/acscentsci.3c00251)
Supplement: Supplementary file 10 — oc3c00251_si_011.xlsx [file oc3c00251_si_011.xlsx]

## Sheet: CTGF Probe
chrom	start	stop	sequence	Tm	on_target	off_target	repeat_seq	prob	max_kmer	probe_strand	target	Source
chr6	131948364	131948400	AAGTGAGGCTACCACATTTCCTACCTAGAAATCAGCCTTTACATCATCATACATCATCAT	42.01	100	0	0	0.196	2	+	chr6_131948176-131951372	IDT (oPools Oligo Pools)
chr6	131948401	131948430	TGCCAAGGACACTGATGCCTCCCCTTTGCATTTACATCATCATACATCATCAT	45.29	99.261	0	0	0.264	2	+	chr6_131948176-131951372	IDT (oPools Oligo Pools)
chr6	131948686	131948722	AAAATCTGGCTTGTTACAGGCAAATTCACTTGCCACATTTACATCATCATACATCATCAT	42.56	100	0	0	0.152	0	+	chr6_131948176-131951372	IDT (oPools Oligo Pools)
chr6	131948723	131948756	AGCTGTCCAGTCTAATCGACAGGATTCCGATTCCTTTACATCATCATACATCATCAT	42.16	98.314	0	0	0.166	0	+	chr6_131948176-131951372	IDT (oPools Oligo Pools)
chr6	131948762	131948798	AGTGTCATTCGAATCAGAATGTCAGAGCTGAGTCTGCTTTACATCATCATACATCATCAT	42.4	91.228	0	0	0.156	4	+	chr6_131948176-131951372	IDT (oPools Oligo Pools)
chr6	131948810	131948844	AAGGAACAACTTGACTCAGTCTCTTGATGGCTGGATTTACATCATCATACATCATCAT	42.18	97.659	0	0	0.167	0	+	chr6_131948176-131951372	IDT (oPools Oligo Pools)
chr6	131948845	131948876	GAATGCACATCCTAGCTGTCACTGGGGCTACATTTACATCATCATACATCATCAT	42.92	99.861	0	0	0.283	2	+	chr6_131948176-131951372	IDT (oPools Oligo Pools)
chr6	131948877	131948910	GGCAGGTCAGTGAGCACGCTAAAATTTTCCTTCTTTTACATCATCATACATCATCAT	42.29	100	0	0	0.216	0	+	chr6_131948176-131951372	IDT (oPools Oligo Pools)
chr6	131948955	131948991	ATCTGATGATACTAACCTTTCTGCTGGTACCCTCCCATTTACATCATCATACATCATCAT	42.38	100	0	0	0.208	2	+	chr6_131948176-131951372	IDT (oPools Oligo Pools)
chr6	131949099	131949135	TTTGTTTGACATGGCACAATGTTTTGAATTGGGTGGGTTTACATCATCATACATCATCAT	42.15	100	0	0	0.142	2	+	chr6_131948176-131951372	IDT (oPools Oligo Pools)
chr6	131949237	131949273	TGAGTTAATGTCTCTCACTCTCTGGCTTCATGCCATGTTTACATCATCATACATCATCAT	42.22	100	0	0	0.12	2	+	chr6_131948176-131951372	IDT (oPools Oligo Pools)
chr6	131949290	131949326	TGTAGTACAGCGATTCAAAGATGTCATTGTCTCCGGGTTTACATCATCATACATCATCAT	42.29	99.673	0	0	0.175	2	+	chr6_131948176-131951372	IDT (oPools Oligo Pools)
chr6	131949327	131949360	ACAGTTGTAATGGCAGGCACAGGTCTTGATGAACTTTACATCATCATACATCATCAT	42.15	100	0	0	0.211	2	+	chr6_131948176-131951372	IDT (oPools Oligo Pools)
chr6	131949361	131949393	ATCATGTTCTTCTTCATGACCTCGCCGTCAGGGTTTACATCATCATACATCATCAT	42.91	100	0	0	0.25	0	+	chr6_131948176-131951372	IDT (oPools Oligo Pools)
chr6	131949394	131949423	CACTTGAACTCCACCGGCAGGGTGGTGGTTTTTACATCATCATACATCATCAT	45.46	99.767	0	0	0.067	0	+	chr6_131948176-131951372	IDT (oPools Oligo Pools)
chr6	131949430	131949459	GGGGTGCAGCATCGGCCGTCGGTACATACTTTTACATCATCATACATCATCAT	46.52	100	0	0	0.264	2	+	chr6_131948176-131951372	IDT (oPools Oligo Pools)
chr6	131949460	131949496	CCACAGAATTTAGCTCGGTATGTCTTCATGCTGGTGCTTTACATCATCATACATCATCAT	43.25	100	0	0	0.218	0	+	chr6_131948176-131951372	IDT (oPools Oligo Pools)
chr6	131949511	131949547	AACTTGATAGGCTTGGAGATTTTGGGAGTACGGATGCTTTACATCATCATACATCATCAT	42.62	99.753	0	0	0.314	2	+	chr6_131948176-131951372	IDT (oPools Oligo Pools)
chr6	131949552	131949588	TTTGCCCTTCTAAGGAAGACAAGGGAAAAGAGAGAGGTTTACATCATCATACATCATCAT	42.1	100	0	0	0.184	4	+	chr6_131948176-131951372	IDT (oPools Oligo Pools)
chr6	131949596	131949632	AAAATCAGCGACTCTACAAGAGGAGTGGCTTTCTTCATTTACATCATCATACATCATCAT	42.13	100	0	0	0.118	2	+	chr6_131948176-131951372	IDT (oPools Oligo Pools)
chr6	131949678	131949714	TTGAGGGGAGGAAGTTTGAGTCTCATTTGCTATGTCCTTTACATCATCATACATCATCAT	42.27	100	0	0	0.293	3	+	chr6_131948176-131951372	IDT (oPools Oligo Pools)
chr6	131949753	131949789	ACTAACCCTGTGGAAGATTTCGTAGTGGAAAACTGGTTTTACATCATCATACATCATCAT	42.02	100	0	0	0.119	0	+	chr6_131948176-131951372	IDT (oPools Oligo Pools)
chr6	131949798	131949834	TTACACAAGCTCTCATTCCAGCAAAACAGCTCAATGGTTTACATCATCATACATCATCAT	42.21	100	0	0	0.176	2	+	chr6_131948176-131951372	IDT (oPools Oligo Pools)
chr6	131949842	131949878	GTTTTGGAGATAACGGGCTTATACTAACAAGCGTGGCTTTACATCATCATACATCATCAT	42.04	100	0	0	0.243	0	+	chr6_131948176-131951372	IDT (oPools Oligo Pools)
chr6	131949941	131949977	ACATGTACCTTAATGTTCTCTTCCAGGTCAGCTTCGCTTTACATCATCATACATCATCAT	42.47	100	0	0	0.263	2	+	chr6_131948176-131951372	IDT (oPools Oligo Pools)
chr6	131949982	131950011	CCTGACCATGCACAGGCGGCTCTGCTTCTCTTTACATCATCATACATCATCAT	45.77	100	0	0	0.276	0	+	chr6_131948176-131951372	IDT (oPools Oligo Pools)
chr6	131950012	131950041	TAGCCTGCAGGAGGCGTTGTCATTGGTAACTTTACATCATCATACATCATCAT	42.16	98.009	0	0	0.175	0	+	chr6_131948176-131951372	IDT (oPools Oligo Pools)
chr6	131950042	131950071	CCGGGTGGAGATGCCCATCCCACAGGTCTTTTTACATCATCATACATCATCAT	46.31	98.81	0	0	0.2	2	+	chr6_131948176-131951372	IDT (oPools Oligo Pools)
chr6	131950072	131950101	GGAACAGGCGCTCCACTCTGTGGTCTGGACTTTACATCATCATACATCATCAT	45.14	100	0	0	0.195	2	+	chr6_131948176-131951372	IDT (oPools Oligo Pools)
chr6	131950102	131950135	CAGGCAGTTGGCTCTAATCATAGTTGGGTCTGGGTTTACATCATCATACATCATCAT	42.93	98.95	0	0	0.223	2	+	chr6_131948176-131951372	IDT (oPools Oligo Pools)
chr6	131950136	131950165	CCAAACGTGTCTTCCAGTCGGTAAGCTGCGTTTACATCATCATACATCATCAT	42.8	100	0	0	0.278	0	+	chr6_131948176-131951372	IDT (oPools Oligo Pools)
chr6	131950166	131950198	AGAGCAGAGCACACAAACACCATGTAAAACGCCTTTACATCATCATACATCATCAT	42.78	98.954	0	0	0.252	2	+	chr6_131948176-131951372	IDT (oPools Oligo Pools)
chr6	131950214	131950243	CCCCGTTCGGTCGGCACAGTTAGGACTCCCTTTACATCATCATACATCATCAT	46.42	98.252	0	0	0.223	0	+	chr6_131948176-131951372	IDT (oPools Oligo Pools)
chr6	131950244	131950275	TCCCTGGGAGAGAATCACGACCCTGACTTAGATTTACATCATCATACATCATCAT	42.51	95.662	0	0	0.198	0	+	chr6_131948176-131951372	IDT (oPools Oligo Pools)
chr6	131950305	131950334	CCCAACCACGGTTTGGTCCTTGGGCTCGTCTTTACATCATCATACATCATCAT	45.94	99.814	0	0	0.147	0	+	chr6_131948176-131951372	IDT (oPools Oligo Pools)
chr6	131950335	131950364	ACACACCCACTCCTCGCAGCATTTCCCGGGTTTACATCATCATACATCATCAT	46.95	97.323	0	0	0.343	0	+	chr6_131948176-131951372	IDT (oPools Oligo Pools)
chr6	131950365	131950394	CAGCTTGACCCTCCTCGGGAAGGGGCAGTCTTTACATCATCATACATCATCAT	46.47	100	0	0	0.095	0	+	chr6_131948176-131951372	IDT (oPools Oligo Pools)
chr6	131950398	131950427	GCTGGGCAGACGAACGTCCATGCTGCACAGTTTACATCATCATACATCATCAT	46.3	96.377	0	0	0.189	0	+	chr6_131948176-131951372	IDT (oPools Oligo Pools)
chr6	131950447	131950476	CCGTCCAGGCACGTGCACTGGTACTTGCAGTTTACATCATCATACATCATCAT	45.91	100	0	0	0.238	0	+	chr6_131948176-131951372	IDT (oPools Oligo Pools)
chr6	131950477	131950506	CTGCTCTGGAAGGACTCTCCGCTGCGGTACTTTACATCATCATACATCATCAT	44.73	98.52	0	0	0.209	0	+	chr6_131948176-131951372	IDT (oPools Oligo Pools)
chr6	131950507	131950536	ACCGTACCACCGAAGATGCAGGGAGCACCATTTACATCATCATACATCATCAT	46.02	100	0	0	0.124	0	+	chr6_131948176-131951372	IDT (oPools Oligo Pools)
chr6	131950573	131950602	GGGGATGCAGAGGTCAGGCATTGGGGCACTTTTACATCATCATACATCATCAT	46.93	99.101	0	0	0.226	2	+	chr6_131948176-131951372	IDT (oPools Oligo Pools)
chr6	131950603	131950632	CTCACATCCAGAGCGTCAGGGATGCGAGTTTTTACATCATCATACATCATCAT	43.19	100	0	0	0.206	2	+	chr6_131948176-131951372	IDT (oPools Oligo Pools)
chr6	131950651	131950680	GGCGGGCTGGCAGCAGCTGGAGAAAGAAACTTTACATCATCATACATCATCAT	46.53	98.878	0	0	0.192	5	+	chr6_131948176-131951372	IDT (oPools Oligo Pools)
chr6	131950760	131950789	CGGGTCTTACCGGTGCACACGCCGATCTTGTTTACATCATCATACATCATCAT	45.71	99.469	0	0	0.238	0	+	chr6_131948176-131951372	IDT (oPools Oligo Pools)
chr6	131950790	131950819	CGGTTGGCCGGGGAGCCGAAGTGACAGAATTTTACATCATCATACATCATCAT	46.89	97.084	0	0	0.192	0	+	chr6_131948176-131951372	IDT (oPools Oligo Pools)
chr6	131951154	131951183	CCATACTGGCGGCGGTCATGGTTGGCACTGTTTACATCATCATACATCATCAT	46.17	100	0	0	0.28	0	+	chr6_131948176-131951372	IDT (oPools Oligo Pools)
chr6	131951315	131951344	GAGCTGGAGGGTGGAGTCGCACTGGCTGTCTTTACATCATCATACATCATCAT	46.62	100	0	0	0.277	0	+	chr6_131948176-131951372	IDT (oPools Oligo Pools)

## Sheet: PER
Name	Sequence	Source
Clean.G	CCCCGAAAGTGGCCTCGGGCCTTTTGGCCCGAGGCCACTTTCG	IDT
h.27.27.ip	ACATCATCATGGGCCTTTTGGCCCATGATGATGTATGATGATG	IDT, HPLC-purified

## Sheet: ATTO565 imager
Name	Sequence	Source
27*.565	ATTO565N/tt ATGATGATGT ATGATGATGT	IDT,HPLC-purified
